# Supplementary material for: Validation of p53 Immunohistochemistry (PAb240 Clone) in Canine Tumors with Next-Generation Sequencing (NGS) Analysis
Source: Animals (Basel). 2023 Mar 1;13(5):899. doi: 10.3390/ani13050899 (PMC10000222; doi:10.3390/ani13050899)
Supplement: Supplementary file 1 [file animals-13-00899-s001.zip]

Archive with 1 entries (1 files):
- animals-2147356-supplementary.pdf
